# Supplementary material for: Microscale Lateral Perovskite Light Emitting Diode Realized by Self-Doping Phenomenon
Source: Sensors (Basel). 2024 Jul 10;24(14):4454. doi: 10.3390/s24144454 (PMC11280541; doi:10.3390/s24144454)
Supplement: Supplementary file 1 [file sensors-24-04454-s001.zip]

Archive with 1 entries (1 files):
- sensors-3037399-supplementary.pdf
